# Supplementary material for: Synergistic Effects of Protein Intake and Exercise on Biomarkers of Sarcopenia: A Systematic Review
Source: Biomolecules. 2026 Jan 27;16(2):195. doi: 10.3390/biom16020195 (PMC12937736; doi:10.3390/biom16020195)
Supplement: Supplementary file 1 [file biomolecules-16-00195-s001.zip]

Archive with 2 entries (2 files):
- PRISMA_2020_abstract_checklist.pdf
- PRISMA_2020_checklist_cumplimentado.pdf
